# Supplementary material for: Exploring the use of art interventions in challenging stigmas related to neurological disorders: A scoping review
Source: PLoS One. 2026 Mar 27;21(3):e0328317. doi: 10.1371/journal.pone.0328317 (PMC13029808; doi:10.1371/journal.pone.0328317)
Supplement: S3 File — (XLSX) [file pone.0328317.s003.xlsx]

## Sheet: Sheet1
Study title	Publication year	Qualify for inclusion	Reason for exclusion	Study Design	Georgraphical location	Targetted population	Data collection method	Art used	Medium of delivery	Level of engagement	Campaign frequency	Analysis techniques	Awareness creation	Stigmatization reduction	Behaviour change	Emotional impact on participants
CREATING GREATER PUBLIC UNDERSTANDING OF DEMENTIA: FINDINGS ON THE IMPACT OF A COALITION-LED NATIONAL AWARENESS PROGRAMME	2019	No	It is a poster presentation	Conference presentation
Improving awareness, knowledge and attitude of epilepsy using an interactive animated epilepsy education programme (IAEEP) among Malaysian teachers and students.	2018	Yes		Interventional cross-sectional study	Malaysia	121 Sample Size (54 Teachers & 67 Secondary School Students aged 13-19)	AKA Epilespy Questionnaire	Animation	Videos	Active	One off campaign	Statistical	Significant increase in awareness post-intervention (e.g. have you heard or read anything about epilepsy, have you seen anyone having an epilepsy attack)	Significant increase in knowledge attitude post-intervention (e.g. do you think epilepsy is infectious, caused by evil spirits, do you think people with epilepsy can drive, have a family)	N/A	N/A
Improving awareness, knowledge, and attitude among Malaysian parents of children with epilepsy using an Interactive Animated Epilepsy Education Programme (IAEEP).	2019	Yes		Prospective study	Malaysia	78 Sample Size (Parents of children with epilepsy, 66% female)	AKA Epilespy Questionnaire & CHEQOL-25 Questionnaire & DASS-21 Questionnaire	Animation	Videos	Active	One off campaign	Statistical	Significant increase in awareness post-intervention (e.g. have you heard or read anything about epilepsy, have you seen anyone having an epilepsy attack)	Significant increase in knowledge attitude post-intervention (e.g. do you think epilepsy is infectious, caused by evil spirits, do you think people with epilepsy can drive, have a family)	N/A	No significant difference in depression, anxiety, or stress
Raising attitude, knowledge and awareness of epilepsy using interactive animated epilepsy education programme among parents, teachers and students in Kuala Lumpur, Malaysia.	2016	No	Conference Abstract
Impact of a theory-informed and user-centered stroke information campaign on the public’s behaviors, attitudes, and knowledge when facing acute stroke: A controlled before-and-after study	2020	Yes		Quasi-experimental	France	1,421 Sample Size (General Population)	Emergency Medical Service calls, Attitude and knowledge ad-hoc questionnaire	Visual Arts, Theatre, Leaflets, Radio and Television Plays, all co-produced with two patient representatives	Digital Platforms, Inperson Event, Online Gallaries, Poster Campaign	Passive	Ongoing	Statistical	In the intervention county, proportion of the population with knowledge of at least 2 stroke symptoms and understanding that everyone can be affected by stroke significantly increased.	N/A	Significant increase in emergency medical services calls in reaction to stroke symptoms in the intervention county compared to the control county.	N/A
How to increase the epilepsy awareness and knowledge among the public?	2018	No	Conference Abstract
Raising public awareness of epilepsy and the therapeutic effects of cannabidiol	2019	No	Conference Abstract
A campaign to tackle discrimination. Alzheimer’s & Dementia : The Journal of the Alzheimer’s Association,	2021	No	Conference Abstract
Feasibility and efficacy of an educational programme to increase awareness of stroke and heart attack in children.	2019	Yes		Non-randomised interventional study	Czechia	3,336 Sample Size (Children aged 13-15)	Disease knowledge and correct response questionnaire	Film	Inperson Event	Active	One off campaign	Statistical	Significant increase in response for stroke and heart attack which remained at 3-6 month post test, significant increase in knowledge for stroke post-intervention but not for heart attack	N/A	N/A	N/A
Engaging Social Interest and Creating Awareness for the Behavioural and Psychological Symptoms of Dementia	2020	No	Conference Abstract
Raising awareness about epilepsy through forum theatre in Uganda	2013	No	Conference Abstract
Improving understanding, promoting social inclusion, and fostering empowerment related to epilepsy: Epilepsy Foundation public awareness campaigns—2001 through 2013.	2015	No	No relevant outcome measures
A study on social media strategies employed by the PDMDS to create awareness on Parkinson’s Disease in India. Journal of Parkinson’s Disease	2023	No	Conference Abstract
Using story to raise awareness, reach and connect African American and black individuals affected by Parkinson’s disease. Journal of Parkinson’s Disease	2023	No	Conference Abstract
To be or not to be: Arts-based approaches in public health messaging for dementia awareness and prevention.	2023	No	Literature review
Arts-based knowledge translation in aerial silk to promote epilepsy awareness.	2019	Yes		Qualitative Descriptive Study	Brazil	People with Epilepsy, caregivers, volunteers, and researchers	Comments from audience	Dance	Performances	Passive	One off campaign	Thematic	N/A	Patients felt valued and represented when viewing the dance, they related to several scenes	N/A	N/A
Community education for stroke awareness: An efficacy study.	1999	No	Not art
Impact of an educational comic book on epilepsy-related knowledge, awareness, and attitudes among school children in Ethiopia	2016	Yes		Cross-sectional study	Ethiopia	226 Sample Size (High school students aged 16-20+, 52% female)	Knowledge, Attitudes and Practice (KAP) Questionnaire	Comics	Inperson Event	Passive	One off campaign	Statistical	Significant improvement in knowledge regarding epilepsy, such as cause of epilepsy, whether it is contagious, treatment options, and how to respond to a seizure attack	Significant improvement when asked whether they would allow a sibling to marry someone with epilepsy	N/A	N/A
UNITED for Parkinson’s campaign	2019	No	Conference Abstract
This is Parkinson’s disease: An awareness campaign promoting the diversity of the diagnosed.	2016	No	Conference Abstract
Promoting stroke awareness through short movies and film festivals.	2021	Yes		Short-film	China/Global	General population	Movie reviews	Film	Digital Platforms	Passive	Ongoing (?)	Thematic	Raises awareness of how to identify and respond to a stroke. One comment talks about how they could share the film with a parent to spread awareness. The movie was able to deliver practical information to educate and help people that would be understood by a lay audience	N/A	N/A	The movie was regarded as powerful and very impactful, it was very touching and brought tears to people.
The representation of epilepsy in popular music	2007	No	No relevant outcome measure
Educational video and story as effective interventions reducing epilepsy-related stigma among children.	2017	Yes		Interventional study	Czechia	182 Sample Size (Children aged 9-12 with an average age of 10, 53% female)	Stigma Scale of Epilepsy (SSE), Knowledge of epilepsy questionnaire	Film & Story telling	Inperson Event	Passive	One off campaign	Statistical	For both the educational video and educational story there was a significant improvement in knowledge of Epilepsy, with the story seemingly slightly better	For both the educational video and educational story there was a significant decrease in stigmatisation of people with Epilepsy	N/A	N/A
Improving the knowledge of epilepsy and reducing epilepsy-related stigma among children using educational video and educational drama—A comparison of the effectiveness of both interventions. Seizure,	2013	Yes		Interventional study	Czechia	1,162 (Children aged 9-11, 48% female)		Film & Theatre	Inperson Event	Passive & Active	One off campaign	Statistical	Flr both the educational video and educational drama there was a significant improvement in knowledge of Epilepsy, with participants doing worse (but better than baseline) at 6 month follow up. The film did significantly better in some aspects of knowledge compared to the drama	Flr both the educational video and educational drama there was a significant improvement in stigma towards Epilepsy, with participants doing worse (but better than baseline) at 6 month follow up. The film did significantly better in some aspects of stigma compared to the drama	N/A	N/A
Epilepsy in literature, cinema and television		No	No relevant outcome measure
Re-claiming citizenship through the arts. Dementia	2016	Yes		Community-based critical arts-based project	Canada	37 Sample Size (8 People with Dementia, 7 family members, 7 visual and 8 performance artists, and 7 researchers, 70% female)	Interviews	Painting, Dance	Inperson Event	Active	One off campaign	Thematic	People with dementia were able to connect with others based on a mutual understanding of their experiences, they felt empowered by their art and wanted to share these experiences and represent dementia in a new light. An artist highlighted how much the session taugh them about dementia.	An artist reported feeling more comfortable being around people with dementia, another said they were surprised by how joyous the experience was. People with dementia report feeling less internalised stigma and feeling more comfortable and stronger about their dementia	N/A	The artists involved felt the session was valuable and "walked away with personal change". Made the people with dementia feel like they can do things, creating art reduced those feelings of being trapped "you still have to thrive and look forward"
Medical Students’ Perceptions of Dementia after Participation in Poetry Workshop with People with Dementia.	2016	Yes		Participatory Study	USA	11 Sample Size (Medical Students, 27% female)	Dementia Attitudes Scale (DAS), Interviews	Poetry	Inperson Event	Active	One off campaign	Statistical, Thematic	Significant improvement on the DAS following the poetry session, questions such as being familiar with dementia, people with dementia being able to feel emotions, and understanding that we can improve the lives of people with dementia	Students felt more comfortable in approaching and talking to people with dementia, this is reflected in DAS question "feel confident around people with ADRD" and "enjoy interacting with pepole with ADRD". Students reported challenging their preconcieved notions about dementia	N/A	Following the poetry session people felt more positive and many reported feeling hopeful. Felt amazed by the novel and heartful contributions of people with dementia to the poetry
How a creative storytelling intervention can improve medical student attitude towards persons with dementia	2012	Yes		Exploratory sequential mixed methods design	USA	22 Sample Size (Fourth year medical students, average age of 26.5, 45% female)	Dementia Attitudes Scale (DAS), reflective writing, focus group	Story telling	Inperson Event	Active	Four sessions	Statistical, Thematic	Significant improvement on the DAS following the creative story telling session, questions such as being familiar with dementia, people with dementia can enjoy life, and understanding that we can improve the lives of people with dementia. Overall, a significant improvement in knowledge post intervention	Overall students felt significantly more comfortable in approaching and talking to people with dementia, this is reflected in DAS question "feel confident around people with ADRD" and "felt rewarded by working with pepole with ADRD". Students reported that their worries prior to the session were not realised and that instead they had fun	N/A	Students found the sessions to be fun and that they left feeling excited and looking forward to the next session (there were four sessions). They were surprised by the creativity of people with ADRD and felt the stories they told contributed to the excitement
Transforming Undergraduate Student Perceptions of Dementia through Music and Filmmaking	2020	Yes		Qualitative analysis of a service-learning course	USA	52 Sample Size (Undergraduate students, 54% were majoring in health sciences while others were doing non-health science related majors)	Reflective essays, Course evaluations	Music, Film, Story telling	Inperson Event	Active	6/7 3 hour sessions	Thematic	Were able to appreciate the power of music for people with dementia, when listening they were able to speak and gain their confidence back.	Music helped students to connect with people with dementia, short film creation allowed unique and person-centred stories about dementia which were empowering. "I always just assumed people who have been diagnosed with dementia can't remember anything or are just old, crazy people. This mindset is terrible to have but that's just how the media displays dementia. Having seen these dementia people …	Following the course completion 56% of students continued engagement with people with dementia, with 27% continuing to volunteer in the dementia care settings. 10% of students wanted to shift towards a focus on geriatrics in their clinical work. 19% report using the skills they learnt on the course. 1 student continued this work and is now implementing a community-based dementia music and gardeni…	"Music didn't act as a tool to recall every memory that these individuals have had, it acted as a method to make life worth living again."
A Review of an Innovative Documentary on Research and Stigma Surrounding Dementia Across the Globe	2018	No	No relevant outcome measure
Using art in an intergenerational program to improve students’ attitudes toward people with dementia	2017	Yes		Quantitative pre-post design	USA	156 Sample Size (College Students aged 18-45 with an average age of 21, 85% female)	Dementia Attitudes Scale (DAS)	Painting, Visual Arts	Inperson Event, Exhibition	Active	1 hour each week for 10-12 weeks	Statistical	Significant moderate effect of dementia knowledge following the course	Significant large effect of social comfort following the course	N/A	N/A
Using personal narrative to promote person-centered values in aging, dementia, and caregiving	2023	No	No relevant outcome measure
Effectiveness of a first aid information video in reducing epilepsy-related stigma.	2010	Yes		Quantitative pre-post design	Australia	131 Sample Size (Psychology Undergraduate Students aged 17-41 with an average age of 20, 56% female)	Familiarity, Attitudes, and Knowledge of Epilepsy Questionnaires	Film	Videos	Passive	One off campaign	Statistical	Significant improvement in knowledge regarding epilepsy	Significant improvement in epilepsy related stigma, negative stereotypes, and personal fear and social avoidance	N/A	N/A
A randomized prospective pilot trial of Web‐delivered epilepsy stigma reduction communications in young adults.	2017	Yes		Randomised Control Trial	USA	295 Sample Size (Young People aged 18-29)	The Attitudes and Beliefs about Living with Epilepsy scale (ABLE), The Epilepsy Knowledge Questionnaire (EKQ)	Film	Videos	Passive	One off campaign	Statistical	No pre and post to compare, only between two videos and a presentation, no significant difference	No pre and post to compare, only between two videos and a presentation, no significant difference	N/A	N/A
Epilepsy and art: Windows into complexity and comorbidities. Epilepsy & Behavior	2016	No	No relevant outcome measure
Dementie in documentaire:Mam van Adelheid Roosen.	2012	No	No relevant outcome measure
Exploring the Impact of a Culturally Tailored Short Film in Modifying Dementia Stigma Among Chinese Americans: A Pilot Study.	2015	Yes		Quantitative pre-post design	USA	90 Sample Size (Chinese Americans, 63% female)	Stigma Questionnaire	Film	Inperson Event	Passive	One off campaign	Statistical, Thematic	Participants left comments about the short film and one said "Now I know dementia is not about going crazy"	89% of participants said the short film changed their misconceptions about dementia, comments were left such as "Where can I volunteer my time for these patients", "I will tell others my mom has dementia"	N/A	N/A
Representations of epilepsy on the stage: From the Greeks to the 20th century.	2016	No	No relevant outcome measure
Effect of Community Education Program on Stroke Symptoms and Treatment on School and College Students from South India: A Longitudinal Observational Study.	2021	No	Not art
Are digital social media campaigns the key to raise stroke awareness in low-and middle-income countries? A study of feasibility and cost-effectiveness in Nepal.	2023	No	No relevant outcome measures
Evaluating the influence of a 3-min online video on the community knowledge of stroke in four Arab countries	2024	Yes		Cross-sectional web-based pre-post study	Egypt, Jordan, Lebanon, UAE	2,721 Sample Size (General population aged 25-55+, 55% female)	Knowledge of Stroke Questionnaire	Film	Videos	Passive	One off campaign	Statistical	Significant improvement in the total knowledge score with higher identification of stroke risks, warning signs, preventative measures, and the importance of acting fast	N/A	N/A	N/A
Knowledge about Stroke in Belo Horizonte, Brazil: A Community-Based Study Using an Innovative Video Approach.	2018	Yes		Cross-sectional study	Brazil	703 Sample Size (Urban population, 62% female)	Questionnaire covering knowledge of Stroke	Film	Inperson Event	Passive	One off campaign	Statistical	Only 56% correctly identified the symptoms of a stroke from the video	N/A	N/A	N/A
Counterbalancing Forces to the Social Stigma of a Dementia Diagnosis.	2017	No	No relevant outcome measures
It all started with a green car … Exploring the meaning of happiness. Dementia,	2019	No	No relevant outcome measures
The Impact of Creative Arts in Alzheimer’s Disease and Dementia Public Health Education. Journal of Alzheimer’s Disease	2018	Yes		Quantitative pre-post design	USA	128 Sample Size (General population with an average age of 57, 72% female)	Question covering comfort with dementia and emotions towards dementia	Theatre	Exhibition	Passive	One off campaign	Statistical	N/A	Comfort with dementia was already high pre-performance and so while they increased post-performance, not significantly so	N/A	A question was asked on emotion during the methods but does not seem to be reported in the results
Raising the curtain on stigma associated with dementia: Fostering a new cultural imaginary for a more inclusive society.	2020	Yes		Survey Evaluation	Canada	602 Sample Size (General population, Healthcare Professionals, People with Dementia, Caregivers)	Open-ended Survey Questions	Theatre	Exhibition	Passive	One off campaign	Thematic	N/A	Participants became aware of their internal stigma towards dementia, they were able to resonate with the performance and "removed the fear and mystery [of dementia]". It allowed people to understand the lived experience of dementia and see the "story going on in that person"	A realisation from care staff was "we're not just caring for bodies but for people, institutions can become very mechanical", one person said "I'm going to try living these ideas", "I hope to become more relaxed in my caregiving"	N/A
Neuro Film Festival: How do we make someone understand us? The Lancet Neurology,	2014	No	No relevant outcome measures
Indian film on epilepsy busts myths. The Lancet Neurology	2014	No	No relevant outcome measures
Systematic review of interventions for reducing stigma experienced by children with disabilities and their families in low‐ and middle‐income countries: State of the evidence.	2020	No	Systematic Review
Dementia knowledge, art, research and education – Teaching primary school children about dementia	2020	Yes		Quantitative pre-post design	Australia	74 Sample Size (Children Aged 7-10 Years Old)	Kids Insight into Dementia Survey (KIDS), Content analysis of the art created	Visual Arts	Inperson Event, Exhibition	Active	Three lessons	Statistical, Thematic	Significant improvement in "people with dementia can feel when others show them love and understanding", "people with dementia have hobbies and interestes", "you can 'catch' dementia from other people", "dementia is when something has gone wrong in your brain"	Significant improvement in "spending time with people with dementia can be fun", reduction in "people with dementia can be creepy"	N/A	N/A
Comic book-based educational program on epilepsy for high-school students: Results from a pilot study in the Gran Chaco region, Bolivia	2020	Yes		Quantitative pre-post design	Bolivia	83 Sample Size (Children with an average age of 16, 54% female)	Knowledge, Attitudes and Practice (KAP) Questionnaire	Comics	Inperson Event	Passive	One off campaign	Statistical	Significant improvements on knowledge around the cause and recognition of epilepsy, yet performance decreased as more participants understood epilepsy to be communicable through touch or breathing the same air. Responses to witnessing a seizure improved although a quarter of people would take a person with epilepsy to a traditional healer instead of a physician	Minimal participants reported negative behaviours following the intervention such as reduced avoidance behaviours and improved attitudes around people with epilepsy marrying and participating in activities	N/A	N/A
Effects of an educational comic book on epilepsy-related knowledge, attitudes and practices among schoolchildren in Madagascar	2021	Yes		Quantitative pre-post design	Madagascar	244 Sample Size (Children Aged 8-12+, 42% female)	Knowledge, Attitudes and Practice (KAP) Questionnaire	Comics	Inperson Event	Passive	One off campaign	Statistical	Significant improvements in knowledge with less participants thinking epilepsy was contagious.	Improvements in practice around being friends with people with epilepsy, supporting people with epilepsy, and not excluding people with epilepsy from class	N/A	N/A
